# Supplementary material for: The expression analysis of long noncoding RNAs PCAT-1, PCAT-29, and MER11C in bipolar disorder
Source: BMC Psychiatry. 2024 Jul 23;24:524. doi: 10.1186/s12888-024-05974-y (PMC11264442; doi:10.1186/s12888-024-05974-y)
Supplement: Supplementary file 1 — Supplementary Material 1 [file 12888_2024_5974_MOESM1_ESM.xlsx]

## Sheet: Sheet1
sample		∆ct (MER11C)		∆ct (PCAT-29)		∆ct (PCAT-1)
C1		12.296		3.466		11.789
C2		11.096		0.546		12.44
C3		12.535		13.199		7.665
C4		12.382		2.704		13.539
C5		8.571		3.992		12.79
C6		10.649		5.404		17.131
C7		10.318		6.124		17.897
C8		9.267		12.36		11.43
C9		9.806		5.207		16.592
C10		9.394		11.254		13.546
C11		10.387		12.792		16.628
C12		12.174		13.784		13.083
C13		9.701		5.816		17.517
C14		9.106		13.554		14.535
C15		9.97		13.458		12.945
C16		11.342		13.763		14.676
C17		-0.279		-0.797		4.527
C18		9.053		2.792		6.41
C19		0.251		-5.035		5.942
C20		-1.164		-3.705		2.013
C21		1.578		-3.195		3.413
C22		-4.471		-3.252		1.474
C23		-9.313		-10.11		-1.379
C24		0.191		-2.962		5.359
C25		-1.372		3.508		2.115
C26		-0.37		-4.58		2.171
C27		-0.623		-4.01		4.105
C28		0.173		-3.393		6.046
C29		-0.193		-4.424		0.125
C30		2.782		-2.529		5.884
C31		1.368		-1.664		5.519
C32		12.29		-4.681		6.288
C33		1.064		-10.062		-1.619
C34		4.926		-4.7		6.973
C35		12.363		-4.312		11.405
C36		7.902		-6.592		13.061
C37		6.444		-7.701		10.625
C38		3.247		-2.272		10.626
C39		5.862		-7.467		8.898
C40		3.161		-4.987		11.486
C41		2.319		-6.226		10.227
C42		16.083		1.265		13.191
C43		12.902		2.157		13.471
C44		12.894		0.993		13.255
C45		10.581		2.935		12.442
C46		6.408		-0.26		12.431
C47		14.459		3.652		11.521
C48		5.784		3.567		10.803
C49		3.371		2.484		10.574
C50		14.756		6.035		14.923
P1		10.5		20.411		14.485
P2		11.065		6.798		7.72
P3		11.605		16.817		6.994
P4		8.253		7.524		8.293
P5		10.802		18.891		8.228
P6		8.321		1.608		9.761
P7		11.565		18.445		10.459
P8		8.631		5.899		4.438
P9		8.053		-1.092		5.053
P10		2.574		-6.374		0.547
P11		7		-0.948		4.027
P12		6.586		-0.932		4.808
P13		9.424		0.625		6.89
P14		7.583		1.037		9.227
P15		7.018		2.375		12.37
P16		7.938		-0.115		12.196
P17		12.646		7.159		5.28
P18		12.255		13.734		17.483
P19		11.179		8.62		8.31
P20		10.894		12.598		12.904
P21		14.284		13.264		11.533
P22		11.699		14.387		7.84
P23		12.832		15.624		3.02
P24		11.432		16.358		11.195
P25		11.193		7.66		3.575
P26		10.934		8.733		3.247
P27		10.034		4.774		6.718
P28		7.171		1.888		5.202
P29		11.942		8.495		13.136
P30		11.427		11.011		10.888
P31		10.058		4.401		1.373
P32		9.919		7.101		6.968
P33		9.581		5.441		8.359
P34		10.147		9.025		10.408
P35		12.305		8.104		11.92
P36		11.77		10.142		11.62
P37		8.646		4.057		11.294
P38		11.661		9.447		5.907
P39		3.449		0.54		12.219
P40		7.389		-2.229		6.171
P41		11.452		4.993		2.382
P42		4.534		6.088		7.05
P43		8.968		12.34		11.644
P44		14.219		13.671		8.537
P45		14.853		16.87		11.143
P46		8.192		13.076		5.484
P47		13.635		11.251		11.307
P48		12.39		8.6		9.575
P49		10.462		2.56		5.13
P50		9.727		6.388		6.668
