# Supplementary material for: The expression analysis of long noncoding RNAs PCAT-1, PCAT-29, and MER11C in bipolar disorder
Source: BMC Psychiatry. 2024 Jul 23;24:524. doi: 10.1186/s12888-024-05974-y (PMC11264442; doi:10.1186/s12888-024-05974-y)
Supplement: Supplementary file 2 — Supplementary Material 2 [file 12888_2024_5974_MOESM2_ESM.xlsx]

## Sheet: Sheet1
MER11C ( controls)				MER11C ( patients)				PCAT-1 ( controls)				PCAT-1 ( patients)					PCAT-29 ( controls)				PCAT-29 ( patients)
∆Cts of Female		∆Cts of Males		∆Cts of Female		∆Cts of Males		∆Cts of Female		∆Cts of Males		∆Cts of Female		∆Cts of Males			∆Cts of Female		∆Cts of Males		∆Cts of Female		∆Cts of Males
12.296		11.342		10.5		7.938		11.789		14.676		14.485		12.196			3.466		13.763		20.411		-0.115
11.096		-0.279		11.065		12.646		12.44		4.527		7.72		5.28			0.546		-0.797		6.798		7.159
12.535		9.053		11.605		12.255		7.665		6.41		6.994		17.483			13.199		2.792		16.817		13.734
12.382		0.251		8.253		11.179		13.539		5.942		8.293		8.31			2.704		-5.035		7.524		8.62
8.571		-1.164		10.802		10.894		12.79		2.013		8.228		12.904			3.992		-3.705		18.891		12.598
10.649		1.578		8.321		14.284		17.131		3.413		9.761		11.533			5.404		-3.195		1.608		13.264
10.318		-4.471		11.565		11.699		17.897		1.474		10.459		7.84			6.124		-3.252		18.445		14.387
9.267		-9.313		8.631		12.832		11.43		-1.379		4.438		3.02			12.36		-10.11		5.899		15.624
9.806		0.191		8.053		11.432		16.592		5.359		5.053		11.195			5.207		-2.962		-1.092		16.358
9.394		-1.372		2.574		11.193		13.546		2.115		0.547		3.575			11.254		3.508		-6.374		7.66
10.387		-0.37		7		10.934		16.628		2.171		4.027		3.247			12.792		-4.58		-0.948		8.733
12.174		-0.623		6.586		10.034		13.083		4.105		4.808		6.718			13.784		-4.01		-0.932		4.774
9.701		0.173		9.424		7.171		17.517		6.046		6.89		5.202			5.816		-3.393		0.625		1.888
9.106		-0.193		7.583		11.942		14.535		0.125		9.227		13.136			13.554		-4.424		1.037		8.495
9.97		2.782		7.018		11.427		12.945		5.884		12.37		10.888			13.458		-2.529		2.375		11.011
		1.368				10.058				5.519				1.373					-1.664				4.401
		12.29				9.919				6.288				6.968					-4.681				7.101
		1.064				9.581				-1.619				8.359					-10.062				5.441
		4.926				10.147				6.973				10.408					-4.7				9.025
		12.363				12.305				11.405				11.92					-4.312				8.104
		7.902				11.77				13.061				11.62					-6.592				10.142
		6.444				8.646				10.625				11.294					-7.701				4.057
		3.247				11.661				10.626				5.907					-2.272				9.447
		5.862				3.449				8.898				12.219					-7.467				0.54
		3.161				7.389				11.486				6.171					-4.987				-2.229
		2.319				11.452				10.227				2.382					-6.226				4.993
		16.083				4.534				13.191				7.05					1.265				6.088
		12.902				8.968				13.471				11.644					2.157				12.34
		12.894				14.219				13.255				8.537					0.993				13.671
		10.581				14.853				12.442				11.143					2.935				16.87
		6.408				8.192				12.431				5.484					-0.26				13.076
		14.459				13.635				11.521				11.307					3.652				11.251
		5.784				12.39				10.803				9.575					3.567				8.6
		3.371				10.462				10.574				5.13					2.484				2.56
		14.756				9.727				14.923				6.668					6.035				6.388
